# Supplementary material for: Differentially Expressed Genes Associated With Prognosis in Locally Advanced Lymph Node-Negative Prostate Cancer
Source: Front Genet. 2019 Aug 9;10:730. doi: 10.3389/fgene.2019.00730 (PMC6697060; doi:10.3389/fgene.2019.00730)
Supplement: Supplementary file 1 [file Table_1.xls]

## Sheet: table S1 - patients info
Clinical characteristics of the Russian patients cohort with unfavourable prognosis
Patients	pT	Age	PSA before surgery	Gleason score	Presence of a TMPRSS2-ERG transcript
102Т	рТ3а	68	10.94	3+4	-
109Т	рТ3а	60	20	3+5	-
170T	pT3a	68	21	4+5	T1:E4
179T	pT3a	66	16.5	4+5	-
185T	pT3b	59	7.3	4+3	T1:E4
54Т	рТ3b	46	4.6	3+3	-
95Т	рТ3а	63	7.27	4+3	T1:E4
Сlinical characteristics of the Russian patients cohort with favourable prognosis
Patients	T index	Age	PSA before surgery	Gleason score	Presence of a TMPRSS2-ERG transcript
104Т	рТ3а	70	4	3+4	-
114Т	pT3b	70	8.1	3+3	T1:E4
12T	pТ3а	74	16	3+4	T1:E4
138Т	pT3b	62	24	4+3	-
143Т	pT3a	60	14.5	4+3	-
144Т	pT3a	51	19	3+4	-
153T	pT3b	57	12.1	4+3	-
172T	pT3а	62	5.6	3+3	-
182Т	pT3a	56	27.6	5+4	-
186Т	pT3a	61	11	3+5	-
190Т	pT3b	64	6	3+4	-
203Т	pT3a	64	23	5+3	-
206Т	рТ3а	69	15.6	3+4	-
20T	pT3b	73	9.7	4+3	-
221T	рТ3b	65	5.97	4+3	-
4T	pТ3b	57	6	4+3	-
51T	pT3b	64	9.4	3+3	-
5Т	pТ3а	73	10.6	3+5	T1:E4
63Т	рТ3а	65	11.6	3+4	T1:E4
6Т	pТ3b	58	17.7	4+4	-
70Т	pТ3b	66	6.63	3+4	-
74Т	рТ3a	66	5.1	3+3	-
79Т	pT3a	57	24	3+4	-
80T	рТ3а	66	21.8	3+4	-
85Т	рТ3а	65	19	3+3	-
88T	рТ3а	59	8.59	3+4	-

## Sheet: table S2 TCGA (LAPC, N0)
Gene ID	Symbol	Biotype	Name	LogFC	LogCPM	DESeq2 p-value	Mann-Wh. p-value
ENSG00000158816	VWA5B1	protein_coding	von Willebrand factor A domain containing 5B1	5.0371	1.93866	1.92982e-15	0.0790052
ENSG00000092054	MYH7	protein_coding	myosin heavy chain 7	-4.47708	7.58486	1.2572e-14	0.97957
ENSG00000100665	SERPINA4	protein_coding	serpin family A member 4	-2.24992	1.18209	2.53706e-12	0.0525918
ENSG00000105048	TNNT1	protein_coding	troponin T1, slow skeletal type	-4.35172	5.97619	5.88566e-12	0.831329
ENSG00000197893	NRAP	protein_coding	nebulin related anchoring protein	-4.27138	5.0739	5.96992e-12	0.76962
ENSG00000166863	TAC3	protein_coding	tachykinin 3	4.13712	-0.277306	3.5667e-11	0.0595998
ENSG00000111245	MYL2	protein_coding	myosin light chain 2	-4.66546	6.28983	4.43799e-10	0.979094
ENSG00000163888	CAMK2N2	protein_coding	calcium/calmodulin dependent protein kinase II inhibitor 2	1.67539	0.470847	1.66664e-09	0.0148749
ENSG00000128564	VGF	protein_coding	VGF nerve growth factor inducible	2.54817	1.61209	2.32335e-09	0.00229712
ENSG00000139767	SRRM4	protein_coding	serine/arginine repetitive matrix 4	2.52071	-1.78164	3.69821e-09	9.47347e-05
ENSG00000163092	XIRP2	protein_coding	xin actin binding repeat containing 2	-4.0563	4.08626	4.05952e-09	0.837792
ENSG00000168530	MYL1	protein_coding	myosin light chain 1	-4.63171	5.20432	4.76027e-09	0.750714
ENSG00000186281	GPAT2	protein_coding	glycerol-3-phosphate acyltransferase 2, mitochondrial	1.93783	0.648981	5.30282e-09	0.13702
ENSG00000170807	LMOD2	protein_coding	leiomodin 2	-4.62482	3.17495	8.05226e-09	0.994999
ENSG00000077522	ACTN2	protein_coding	actinin alpha 2	-4.16731	4.98118	9.58114e-09	0.215359
ENSG00000206538	VGLL3	protein_coding	vestigial like family member 3	-1.85836	6.17966	1.41188e-08	0.201736
ENSG00000130477	UNC13A	protein_coding	unc-13 homolog A	3.30577	0.650336	1.54018e-08	0.04107
ENSG00000178473	UCN3	protein_coding	urocortin 3	4.63085	-0.462882	2.25006e-08	0.0369079
ENSG00000105696	TMEM59L	protein_coding	transmembrane protein 59 like	1.62275	1.65023	4.5651e-08	0.0106637
ENSG00000174871	CNIH2	protein_coding	cornichon family AMPA receptor auxiliary protein 2	1.55186	0.0447068	4.70545e-08	0.00122026
ENSG00000258947	TUBB3	protein_coding	tubulin beta 3 class III	1.70406	0.0988072	7.35297e-08	0.00336163
ENSG00000143632	ACTA1	protein_coding	actin, alpha 1, skeletal muscle	-4.90663	6.99875	9.65648e-08	0.384407
ENSG00000152932	RAB3C	protein_coding	RAB3C, member RAS oncogene family	2.06661	-0.518434	9.7961e-08	0.234759
ENSG00000152954	NRSN1	protein_coding	neurensin 1	3.01492	-1.37791	1.82968e-07	0.00504919
ENSG00000166317	SYNPO2L	protein_coding	synaptopodin 2 like	-3.43581	2.0201	2.10708e-07	0.922936
ENSG00000177354	C10orf71	protein_coding	chromosome 10 open reading frame 71	-3.99545	1.13637	2.95198e-07	0.678224
ENSG00000175985	PLEKHD1	protein_coding	pleckstrin homology and coiled-coil domain containing D1	1.32518	-1.09739	3.88714e-07	0.0119658
ENSG00000172399	MYOZ2	protein_coding	myozenin 2	-3.44104	1.98296	4.64778e-07	0.846943
ENSG00000099822	HCN2	protein_coding	hyperpolarization activated cyclic nucleotide	1.2999	0.96458	5.75724e-07	0.0374689
ENSG00000174939	ASPHD1	protein_coding	aspartate beta-hydroxylase domain containing 1	1.24467	3.03721	8.02387e-07	0.0470881
ENSG00000104371	DKK4	protein_coding	dickkopf WNT signaling pathway inhibitor 4	4.02812	1.68321	8.62255e-07	0.865608
ENSG00000172382	PRSS27	protein_coding	serine protease 27	1.14696	0.988213	1.51689e-06	2.25693e-05
ENSG00000145198	VWA5B2	protein_coding	von Willebrand factor A domain containing 5B2	1.28142	0.456993	1.62e-06	5.69161e-05
ENSG00000142149	HUNK	protein_coding	hormonally up-regulated Neu-associated kinase	1.27213	1.94094	1.76613e-06	0.046394
ENSG00000164879	CA3	protein_coding	carbonic anhydrase 3	-4.22229	5.58786	1.98272e-06	0.463471
ENSG00000249378	LINC01060	lincRNA	long intergenic non-protein coding RNA 1060	-4.59868	-2.62184	2.01418e-06	0.115649
ENSG00000104879	CKM	protein_coding	creatine kinase, M-type	-4.36638	5.5276	2.36216e-06	0.0528771
ENSG00000163462	TRIM46	protein_coding	tripartite motif containing 46	1.37756	1.43428	2.70113e-06	0.0333812
ENSG00000255071	SAA2-SAA4	protein_coding	SAA2-SAA4 readthrough	-0.794325	-1.01145	2.88351e-06	0.1316
ENSG00000143768	LEFTY2	protein_coding	left-right determination factor 2	1.19705	0.811904	3.27694e-06	0.10614
ENSG00000170835	CEL	protein_coding	carboxyl ester lipase	2.08657	2.3507	4.75468e-06	0.354045
ENSG00000134339	SAA2	protein_coding	serum amyloid A2	-1.01164	2.08558	5.28034e-06	0.42651
ENSG00000197558	SSPO	protein_coding	SCO-spondin	1.1479	2.80245	6.13511e-06	3.51483e-05
ENSG00000184613	NELL2	protein_coding	neural EGFL like 2	-1.34789	3.4865	6.83104e-06	0.00184129
ENSG00000175832	ETV4	protein_coding	ETS variant 4	-4.37465	6.13839	7.16817e-06	0.902631
ENSG00000171428	NAT1	protein_coding	N-acetyltransferase 1	-1.38999	2.71492	7.53911e-06	0.00260187
ENSG00000112280	COL9A1	protein_coding	collagen type IX alpha 1 chain	-1.92996	2.66793	8.12557e-06	0.148692
ENSG00000074276	CDHR2	protein_coding	cadherin related family member 2	0.883043	-1.8091	8.74649e-06	0.00963274
ENSG00000224958	PGM5-AS1	antisense	PGM5 antisense RNA 1	-1.57959	2.34745	9.39469e-06	0.00271064
ENSG00000134193	REG4	protein_coding	regenerating family member 4	-2.80759	5.16777	9.40057e-06	0.178257
ENSG00000132744	ACY3	protein_coding	aminoacylase 3	-1.83978	0.962444	9.50406e-06	0.206968
ENSG00000187094	CCK	protein_coding	cholecystokinin	-1.08156	2.58535	9.88331e-06	0.161212
ENSG00000169750	RAC3	protein_coding	Rac family small GTPase 3	1.05862	4.94305	1.09156e-05	0.0158612
ENSG00000157315	TMED6	protein_coding	transmembrane p24 trafficking protein 6	-0.981536	1.86548	1.15992e-05	0.994675
ENSG00000212766	EWSAT1	lincRNA	Ewing sarcoma associated transcript 1	1.77397	-1.893	1.18463e-05	0.0951779
ENSG00000079112	CDH17	protein_coding	cadherin 17	-0.784008	0.861193	1.18869e-05	0.205918
ENSG00000118946	PCDH17	protein_coding	protocadherin 17	-2.25664	4.31282	1.35448e-05	0.0111628
ENSG00000171450	CDK5R2	protein_coding	cyclin dependent kinase 5 regulatory subunit 2	3.67454	-0.787748	1.4207e-05	0.0258465
ENSG00000186115	CYP4F2	protein_coding	cytochrome P450 family 4 subfamily F member 2	-1.90132	2.86011	1.48467e-05	0.425109
ENSG00000175189	INHBC	protein_coding	inhibin beta C subunit	-1.3891	-1.86756	1.82522e-05	0.0865674
ENSG00000269404	SPIB	protein_coding	Spi-B transcription factor	-1.09344	1.83093	2.06276e-05	0.0468177
ENSG00000166535	A2ML1	protein_coding	alpha-2-macroglobulin like 1	-1.41846	1.37142	2.28231e-05	0.0508019
ENSG00000157890	MEGF11	protein_coding	multiple EGF like domains 11	0.73324	-0.388897	2.31907e-05	0.0802154
ENSG00000160716	CHRNB2	protein_coding	cholinergic receptor nicotinic beta 2 subunit	3.75329	-0.818343	2.5408e-05	0.0144288
ENSG00000167619	TMEM145	protein_coding	transmembrane protein 145	1.39111	0.635448	2.60812e-05	0.048134
ENSG00000145721	LIX1	protein_coding	limb and CNS expressed 1	0.0307647	0.638244	2.65432e-05	0.0115608
ENSG00000258986	TMEM179	protein_coding	transmembrane protein 179	2.69025	0.762991	2.71848e-05	0.0334128
ENSG00000174776	WDR49	protein_coding	WD repeat domain 49	-1.60765	-1.90684	2.79836e-05	0.178687
ENSG00000203985	LDLRAD1	protein_coding	low density lipoprotein receptor class A domain containing 1	-0.467938	1.45086	2.84066e-05	0.0910658
ENSG00000163661	PTX3	protein_coding	pentraxin 3	-0.210259	-0.655372	3.35683e-05	0.222843
ENSG00000237223	SULT1C2P1	pseudogene	sulfotransferase family 1C member 2 pseudogene 1	-2.29632	-0.37268	3.46463e-05	0.0115566
ENSG00000178233	TMEM151B	protein_coding	transmembrane protein 151B	1.43927	-2.15836	3.46626e-05	0.041734
ENSG00000134595	SOX3	protein_coding	SRY-box 3	-4.56118	-2.60321	3.47834e-05	0.154487
ENSG00000042832	TG	protein_coding	thyroglobulin	-2.63776	4.11672	4.43188e-05	0.0773979
ENSG00000182272	B4GALNT4	protein_coding	beta-1,4-N-acetyl-galactosaminyltransferase 4	1.06423	4.72192	4.54624e-05	3.23759e-05
ENSG00000168334	XIRP1	protein_coding	xin actin binding repeat containing 1	-3.9017	3.12565	4.61778e-05	0.870725
ENSG00000108878	CACNG1	protein_coding	calcium voltage-gated channel auxiliary subunit gamma 1	-2.22842	-0.000279108	5.03326e-05	0.0219505
ENSG00000167371	PRRT2	protein_coding	proline rich transmembrane protein 2	1.09159	2.44902	5.09705e-05	0.0655893
ENSG00000277586	NEFL	protein_coding	neurofilament light	-0.280079	1.83047	5.32578e-05	0.332906
ENSG00000215808	LINC01139	lincRNA	long intergenic non-protein coding RNA 1139	-1.56992	-1.06556	5.33012e-05	0.131645
ENSG00000171951	SCG2	protein_coding	secretogranin II	1.07263	3.14885	5.3911e-05	0.338674
ENSG00000122691	TWIST1	protein_coding	twist family bHLH transcription factor 1	1.2542	3.59896	5.52687e-05	0.00774415
ENSG00000117009	KMO	protein_coding	kynurenine 3-monooxygenase	-0.971171	-0.717633	5.59965e-05	0.0100637
ENSG00000177875	CCDC184	protein_coding	coiled-coil domain containing 184	1.1839	0.662041	5.61873e-05	0.23878
ENSG00000138061	CYP1B1	protein_coding	cytochrome P450 family 1 subfamily B member 1	-1.37783	7.3542	5.67107e-05	0.017575
ENSG00000123454	DBH	protein_coding	dopamine beta-hydroxylase	3.92011	2.06427	5.71474e-05	0.711916
ENSG00000145321	GC	protein_coding	GC, vitamin D binding protein	-4.57907	1.88807	5.83936e-05	0.131645
ENSG00000114854	TNNC1	protein_coding	troponin C1, slow skeletal and cardiac type	-3.66564	5.26613	5.96959e-05	0.27605
ENSG00000101323	HAO1	protein_coding	hydroxyacid oxidase 1	-0.364476	0.0162123	6.27902e-05	0.227437
ENSG00000197261	C6orf141	protein_coding	chromosome 6 open reading frame 141	1.01235	-0.823071	6.87041e-05	0.183925
ENSG00000118298	CA14	protein_coding	carbonic anhydrase 14	-1.14194	0.882953	6.89906e-05	0.0194465
ENSG00000234409	CCDC188	protein_coding	coiled-coil domain containing 188	1.19869	-0.982928	7.35977e-05	0.0196304
ENSG00000005421	PON1	protein_coding	paraoxonase 1	-4.1133	1.90851	7.4493e-05	0.137215
ENSG00000198829	SUCNR1	protein_coding	succinate receptor 1	-3.32589	1.74314	8.33225e-05	0.0302337
ENSG00000187980	PLA2G2C	protein_coding	phospholipase A2 group IIC	-1.42708	-2.702	8.38529e-05	0.382408
ENSG00000188064	WNT7B	protein_coding	Wnt family member 7B	0.814421	4.74281	8.92875e-05	0.000211894
ENSG00000197616	MYH6	protein_coding	myosin heavy chain 6	-2.92347	0.575921	9.30344e-05	0.425503
ENSG00000213023	SYT3	protein_coding	synaptotagmin 3	-1.45157	1.47599	9.45261e-05	0.206433
ENSG00000105894	PTN	protein_coding	pleiotrophin	-0.265149	5.86651	9.54394e-05	0.0347746
ENSG00000184956	MUC6	protein_coding	mucin 6, oligomeric mucus/gel-forming	-1.83086	4.68474	9.74358e-05	0.341002
ENSG00000239474	KLHL41	protein_coding	kelch like family member 41	-3.51712	3.86735	9.8546e-05	0.244248
ENSG00000255408	PCDHA3	protein_coding	protocadherin alpha 3	-0.443775	0.640728	9.89681e-05	0.310589
ENSG00000225986	UBXN10-AS1	antisense	UBXN10 antisense RNA 1	-1.21886	-0.320087	0.000106404	0.0056593
ENSG00000183775	KCTD16	protein_coding	potassium channel tetramerization domain containing 16	1.58926	-0.502013	0.000118256	0.0664435
ENSG00000124233	SEMG1	protein_coding	semenogelin I	-2.91275	4.40101	0.000118593	0.662224
ENSG00000204475	NCR3	protein_coding	natural cytotoxicity triggering receptor 3	-0.509389	-1.52809	0.000119239	0.287161
ENSG00000141668	CBLN2	protein_coding	cerebellin 2 precursor	0.978876	2.03467	0.000128558	0.0719847
ENSG00000162344	FGF19	protein_coding	fibroblast growth factor 19	3.64563	-1.31046	0.000131867	0.326166
ENSG00000124205	EDN3	protein_coding	endothelin 3	1.47204	1.14714	0.000132159	0.0440216
ENSG00000101213	PTK6	protein_coding	protein tyrosine kinase 6	1.27728	4.03524	0.000136144	0.017575
ENSG00000173262	SLC2A14	protein_coding	solute carrier family 2 member 14	-1.61622	-3.15138	0.000139801	0.452947
ENSG00000111339	ART4	protein_coding	ADP-ribosyltransferase 4 (Dombrock blood group)	-1.45258	1.31843	0.000143908	0.232207
ENSG00000058335	RASGRF1	protein_coding	Ras protein specific guanine nucleotide releasing factor 1	1.29526	0.404293	0.000154804	0.0811271
ENSG00000221241	SNORD88A	snoRNA	small nucleolar RNA, C/D box 88A	0.674008	-1.77427	0.000175464	0.25363
ENSG00000162728	KCNJ9	protein_coding	potassium voltage-gated channel subfamily J member 9	1.1886	-3.0513	0.000175571	0.188706
ENSG00000163519	TRAT1	protein_coding	T cell receptor associated transmembrane adaptor 1	-1.30203	-0.371222	0.000177027	0.00675639
ENSG00000254550	OMP	protein_coding	olfactory marker protein	1.35434	-2.5723	0.000181586	0.000666293
ENSG00000161896	IP6K3	protein_coding	inositol hexakisphosphate kinase 3	-1.39942	1.34566	0.000190875	0.0782751
ENSG00000125414	MYH2	protein_coding	myosin heavy chain 2	-4.12749	2.45002	0.000203892	0.79465
ENSG00000171815	PCDHB1	protein_coding	protocadherin beta 1	-1.73534	-2.74639	0.000204332	0.325752
ENSG00000215182	MUC5AC	protein_coding	mucin 5AC, oligomeric mucus/gel-forming	-0.555761	-0.931121	0.000212244	0.43168
ENSG00000173432	SAA1	protein_coding	serum amyloid A1	-0.918331	3.65	0.000217264	0.647055
ENSG00000215262	KCNU1	protein_coding	potassium calcium-activated channel subfamily U member 1	1.84833	-0.0614744	0.000224556	0.699005
ENSG00000162366	PDZK1IP1	protein_coding	PDZK1 interacting protein 1	-1.25264	4.88816	0.000228639	0.052186
ENSG00000145626	UGT3A1	protein_coding	UDP glycosyltransferase family 3 member A1	-0.683428	-2.78846	0.000232616	0.965465
ENSG00000154165	GPR15	protein_coding	G protein-coupled receptor 15	-1.93454	-2.61664	0.000243527	0.206904
ENSG00000111796	KLRB1	protein_coding	killer cell lectin like receptor B1	-0.396368	1.47086	0.00026818	0.172332
ENSG00000155980	KIF5A	protein_coding	kinesin family member 5A	2.06277	0.19507	0.000276988	0.483678
ENSG00000013293	SLC7A14	protein_coding	solute carrier family 7 member 14	0.708231	-1.52574	0.000288121	0.202205
ENSG00000263639	MSMB	protein_coding	microseminoprotein beta	-1.27087	10.5629	0.000289197	0.0245134
ENSG00000169427	KCNK9	protein_coding	potassium two pore domain channel subfamily K member 9	1.15375	-3.24745	0.000290656	0.0233364
ENSG00000164816	DEFA5	protein_coding	defensin alpha 5	9.1967	5.22222	0.000292049	0.0504231
ENSG00000078589	P2RY10	protein_coding	P2Y receptor family member 10	-1.24022	-0.092906	0.000331406	0.190228
ENSG00000139973	SYT16	protein_coding	synaptotagmin 16	-1.28264	2.62075	0.000338432	0.0140846
ENSG00000147255	IGSF1	protein_coding	immunoglobulin superfamily member 1	-1.46214	0.8176	0.000352604	0.0153525
ENSG00000105251	SHD	protein_coding	Src homology 2 domain containing transforming protein D	-2.29437	-1.80684	0.000353767	0.154487
ENSG00000180660	MAB21L1	protein_coding	mab-21 like 1	-1.85863	0.455695	0.000376279	0.0979784
ENSG00000228278	ORM2	protein_coding	orosomucoid 2	-0.532496	3.96003	0.000380771	0.857613
ENSG00000070748	CHAT	protein_coding	choline O-acetyltransferase	3.52842	-2.51857	0.00038717	6.67682e-05
ENSG00000186160	CYP4Z1	protein_coding	cytochrome P450 family 4 subfamily Z member 1	1.16659	-1.90519	0.000398704	0.538437
ENSG00000111215	PRR4	protein_coding	proline rich 4 (lacrimal)	0.123354	1.81494	0.000411734	0.0396145
ENSG00000117215	PLA2G2D	protein_coding	phospholipase A2 group IID	-1.20891	1.22257	0.00042094	0.264574
ENSG00000103310	ZP2	protein_coding	zona pellucida glycoprotein 2	0.658188	-3.38428	0.000438382	0.188706
ENSG00000166736	HTR3A	protein_coding	5-hydroxytryptamine receptor 3A	0.743103	-2.19262	0.000441087	0.667776
ENSG00000091583	APOH	protein_coding	apolipoprotein H	-1.50402	0.224095	0.0004467	0.632808
ENSG00000145526	CDH18	protein_coding	cadherin 18	-1.44136	-2.52186	0.000451299	0.382408
ENSG00000172478	C2orf54	protein_coding	chromosome 2 open reading frame 54	1.30867	1.86631	0.000456026	0.150109
ENSG00000155966	AFF2	protein_coding	AF4/FMR2 family member 2	-0.980072	0.0636839	0.000467543	0.0185916
ENSG00000198417	MT1F	protein_coding	metallothionein 1F	-0.282407	4.95114	0.000471068	0.00247093
ENSG00000144550	CPNE9	protein_coding	copine family member 9	1.69378	-1.13752	0.000485107	0.0070814
ENSG00000120669	SOHLH2	protein_coding	spermatogenesis and oogenesis specific basic helix-loop-helix 2	-1.73287	-0.00105119	0.000499056	0.110445
ENSG00000141161	UNC45B	protein_coding	unc-45 myosin chaperone B	-3.46236	0.777365	0.000515178	0.896231
ENSG00000186675	MAGEE2	protein_coding	MAGE family member E2	-1.36576	-2.30236	0.000519048	0.325752
ENSG00000050730	TNIP3	protein_coding	TNFAIP3 interacting protein 3	-1.13724	-2.21568	0.000528577	0.239987
ENSG00000204296	C6orf10	protein_coding	chromosome 6 open reading frame 10	-3.74731	-1.41274	0.000531183	0.178687
ENSG00000169618	PROKR1	protein_coding	prokineticin receptor 1	-1.357	-2.62465	0.000542164	0.452947
ENSG00000064886	CHI3L2	protein_coding	chitinase 3 like 2	-1.32115	3.01923	0.000546531	0.0830978
ENSG00000164089	ETNPPL	protein_coding	ethanolamine-phosphate phospho-lyase	-0.389529	-3.03107	0.000550018	0.417345
ENSG00000172673	THEMIS	protein_coding	thymocyte selection associated	-1.07425	0.385649	0.000569135	0.0446665
ENSG00000196109	ZNF676	protein_coding	zinc finger protein 676	-1.19598	-1.57013	0.000580655	0.0865674
ENSG00000242173	ARHGDIG	protein_coding	Rho GDP dissociation inhibitor gamma	1.24346	1.89777	0.000581709	0.0100867
ENSG00000197360	ZNF98	protein_coding	zinc finger protein 98	-1.36568	-3.31879	0.000588004	0.677318
ENSG00000197057	DTHD1	protein_coding	death domain containing 1	-1.61083	-1.1751	0.000596581	0.0307112
ENSG00000168484	SFTPC	protein_coding	surfactant protein C	1.25932	-3.32004	0.000610453	0.00749315
ENSG00000170373	CST1	protein_coding	cystatin SN	2.55134	5.86184	0.000610822	0.719039
ENSG00000196136	SERPINA3	protein_coding	serpin family A member 3	-0.5594	2.21053	0.000612038	0.0928973
ENSG00000054356	PTPRN	protein_coding	protein tyrosine phosphatase, receptor type N	1.36562	-0.307518	0.000625389	0.14706
ENSG00000130038	CRACR2A	protein_coding	calcium release activated channel regulator 2A	-0.941135	4.30719	0.000635555	0.00386635
ENSG00000197106	SLC6A17	protein_coding	solute carrier family 6 member 17	1.37897	1.03504	0.000637517	0.179631
ENSG00000230445	LRRC37A6P	pseudogene	leucine rich repeat containing 37 member A6, pseudogene	-1.0787	-0.110608	0.000653336	0.0246818
ENSG00000251209	LINC00923	lincRNA	long intergenic non-protein coding RNA 923	-0.0631205	-2.50457	0.000654733	0.929456
ENSG00000144681	STAC	protein_coding	SH3 and cysteine rich domain	-1.0929	2.40424	0.000655668	0.0128426
ENSG00000240747	KRBOX1	protein_coding	KRAB box domain containing 1	-0.931696	-0.550056	0.000721315	0.0228745

## Sheet: table S3 TCGA (LAPC, N0,T-E)
Gene ID	Symbol	Biotype	Name	LogFC	LogCPM	DESeq2 p-value	Mann-Wh. p-value
ENSG00000178473	UCN3	protein_coding	urocortin 3	6.00922	0.593513	7.23272e-13	0.00343461
ENSG00000265933	LINC00668	lincRNA	long intergenic non-protein coding RNA 668	-5.62085	2.28036	6.32589e-10	0.0129008
ENSG00000166159	LRTM2	protein_coding	leucine rich repeats and transmembrane domains 2	4.06781	-1.66221	4.67836e-09	0.00343461
ENSG00000162174	ASRGL1	protein_coding	asparaginase like 1	1.59831	5.70131	5.91173e-09	3.21576e-06
ENSG00000132872	SYT4	protein_coding	synaptotagmin 4	3.81254	2.18702	9.33375e-09	0.120355
ENSG00000175985	PLEKHD1	protein_coding	pleckstrin homology and coiled-coil domain containing D1	2.04794	-0.630983	1.02572e-07	0.000363903
ENSG00000163462	TRIM46	protein_coding	tripartite motif containing 46	1.74826	2.1485	2.33083e-07	0.000100806
ENSG00000214711	CAPN14	protein_coding	calpain 14	1.41095	-1.08063	3.47278e-07	0.000476576
ENSG00000254550	OMP	protein_coding	olfactory marker protein	2.1676	-2.28725	3.59478e-07	0.000387547
ENSG00000258947	TUBB3	protein_coding	tubulin beta 3 class III	2.18347	0.565386	4.51392e-07	0.00307761
ENSG00000139767	SRRM4	protein_coding	serine/arginine repetitive matrix 4	2.86179	-1.3363	4.52691e-07	0.00183188
ENSG00000164061	BSN	protein_coding	bassoon presynaptic cytomatrix protein	1.50365	1.90991	6.57792e-07	0.000911425
ENSG00000145198	VWA5B2	protein_coding	von Willebrand factor A domain containing 5B2	1.53845	0.162397	7.91869e-07	0.000327368
ENSG00000095397	WHRN	protein_coding	whirlin	1.25458	4.42007	9.38166e-07	3.84145e-05
ENSG00000107954	NEURL1	protein_coding	neuralized E3 ubiquitin protein ligase 1	1.57798	0.916526	9.5761e-07	0.0424962
ENSG00000152954	NRSN1	protein_coding	neurensin 1	2.71573	-1.31687	9.7774e-07	0.0337341
ENSG00000184984	CHRM5	protein_coding	cholinergic receptor muscarinic 5	1.82468	-1.5606	2.21242e-06	3.36646e-05
ENSG00000173621	LRFN4	protein_coding	leucine rich repeat and fibronectin type III domain containing 4	1.46676	2.92783	3.37361e-06	0.00219243
ENSG00000188760	TMEM198	protein_coding	transmembrane protein 198	1.23426	2.74752	4.03675e-06	0.0232923
ENSG00000173825	TIGD3	protein_coding	tigger transposable element derived 3	1.30521	-0.216651	4.72154e-06	0.0625183
ENSG00000182272	B4GALNT4	protein_coding	beta-1,4-N-acetyl-galactosaminyltransferase 4	1.34578	4.93435	5.51178e-06	0.000343156
ENSG00000197558	SSPO	protein_coding	SCO-spondin	1.4206	3.09755	6.33003e-06	2.86034e-05
ENSG00000174939	ASPHD1	protein_coding	aspartate beta-hydroxylase domain containing 1	1.85758	3.3096	6.59762e-06	0.734799
ENSG00000106089	STX1A	protein_coding	syntaxin 1A	1.15594	1.95494	6.74315e-06	0.00571448
ENSG00000156564	LRFN2	protein_coding	leucine rich repeat and fibronectin type III domain containing 2	1.72151	-2.0197	7.58498e-06	0.0482161
ENSG00000105696	TMEM59L	protein_coding	transmembrane protein 59 like	1.99287	2.12511	8.14864e-06	0.285191
ENSG00000172382	PRSS27	protein_coding	serine protease 27	1.49908	1.17341	8.77773e-06	0.00110554
ENSG00000101210	EEF1A2	protein_coding	eukaryotic translation elongation factor 1 alpha 2	2.31863	5.86252	9.09041e-06	0.133517
ENSG00000186281	GPAT2	protein_coding	glycerol-3-phosphate acyltransferase 2, mitochondrial	2.18709	0.953228	9.83659e-06	0.444781
ENSG00000183145	RIPPLY3	protein_coding	ripply transcriptional repressor 3	1.5285	1.27012	9.89483e-06	0.0281948
ENSG00000184302	SIX6	protein_coding	SIX homeobox 6	2.17254	-1.07057	1.01729e-05	0.0575076
ENSG00000163499	CRYBA2	protein_coding	crystallin beta A2	1.8391	0.59812	1.16209e-05	0.000468148
ENSG00000185950	IRS2	protein_coding	insulin receptor substrate 2	1.55579	6.79485	1.20604e-05	0.000665953
ENSG00000125285	SOX21	protein_coding	SRY-box 21	-1.71307	0.265861	1.23693e-05	0.00038164
ENSG00000162779	AXDND1	protein_coding	axonemal dynein light chain domain containing 1	1.40015	-2.28629	1.48057e-05	0.0042795
ENSG00000184956	MUC6	protein_coding	mucin 6, oligomeric mucus/gel-forming	-3.99888	3.12922	1.58632e-05	0.213547
ENSG00000132437	DDC	protein_coding	dopa decarboxylase	2.5857	2.75114	1.6932e-05	0.154273
ENSG00000116396	KCNC4	protein_coding	potassium voltage-gated channel subfamily C member 4	1.2271	3.72741	1.81582e-05	0.00123379
ENSG00000196091	MYBPC1	protein_coding	myosin binding protein C, slow type	-1.80429	6.97766	1.82381e-05	0.000911425
ENSG00000107147	KCNT1	protein_coding	potassium sodium-activated channel subfamily T member 1	1.99288	-1.49437	1.87011e-05	0.0168167
ENSG00000135842	FAM129A	protein_coding	family with sequence similarity 129 member A	-1.04926	7.80385	2.03706e-05	0.000343156
ENSG00000130477	UNC13A	protein_coding	unc-13 homolog A	1.84711	1.47469	2.08027e-05	0.0349506
ENSG00000273274	ZBTB8B	protein_coding	zinc finger and BTB domain containing 8B	1.79698	-0.893022	2.17582e-05	0.00931558
ENSG00000070748	CHAT	protein_coding	choline O-acetyltransferase	3.49577	-1.52484	2.23683e-05	0.00343461
ENSG00000105810	CDK6	protein_coding	cyclin dependent kinase 6	-1.32296	4.93121	2.45345e-05	0.000598288
ENSG00000142149	HUNK	protein_coding	hormonally up-regulated Neu-associated kinase	1.4703	2.55866	2.4917e-05	0.0653936
ENSG00000172818	OVOL1	protein_coding	ovo like transcriptional repressor 1	1.09625	2.3507	2.51372e-05	0.000536802
ENSG00000153822	KCNJ16	protein_coding	potassium voltage-gated channel subfamily J member 16	-2.84676	-1.71711	3.45102e-05	0.138773
ENSG00000255071	SAA2-SAA4	protein_coding	SAA2-SAA4 readthrough	-3.32424	-0.961806	3.54533e-05	0.057651
ENSG00000164620	RELL2	protein_coding	RELT like 2	1.02367	1.35045	3.73393e-05	0.00375118
ENSG00000171174	RBKS	protein_coding	ribokinase	1.3197	3.03501	4.06312e-05	0.0997193
ENSG00000036565	SLC18A1	protein_coding	solute carrier family 18 member A1	1.65378	-0.186086	4.21546e-05	0.296364
ENSG00000100665	SERPINA4	protein_coding	serpin family A member 4	-3.06792	-1.26685	4.57824e-05	0.138773
ENSG00000100604	CHGA	protein_coding	chromogranin A	2.13984	5.43101	4.99104e-05	0.10484
ENSG00000166278	C2	protein_coding	complement C2	-1.03792	4.32398	5.10972e-05	0.00100944
ENSG00000232560	LINC01549	lincRNA	long intergenic non-protein coding RNA 1549	-1.23124	-1.68344	5.13069e-05	0.211035
ENSG00000144550	CPNE9	protein_coding	copine family member 9	1.73452	-3.05431	6.27451e-05	0.0482161
ENSG00000171772	SYCE1	protein_coding	synaptonemal complex central element protein 1	-3.41005	-0.306751	6.58259e-05	0.171275
ENSG00000124507	PACSIN1	protein_coding	protein kinase C and casein kinase substrate in neurons 1	1.08333	1.85883	6.62705e-05	0.00526282
ENSG00000277363	SRCIN1	protein_coding	SRC kinase signaling inhibitor 1	1.02532	3.74512	7.62268e-05	0.00123379
ENSG00000160326	SLC2A6	protein_coding	solute carrier family 2 member 6	1.52292	2.12816	7.74337e-05	0.0690815
ENSG00000196132	MYT1	protein_coding	myelin transcription factor 1	2.33171	1.5404	7.79896e-05	0.00135038
ENSG00000141431	ASXL3	protein_coding	additional sex combs like 3, transcriptional regulator	-1.2704	1.19781	8.0904e-05	0.000508145
ENSG00000269404	SPIB	protein_coding	Spi-B transcription factor	-2.03251	1.69001	8.58475e-05	0.00639803
ENSG00000159921	GNE	protein_coding	glucosamine (UDP-N-acetyl)-2-epimerase	-1.03922	6.72465	9.08201e-05	0.00100944
ENSG00000182809	CRIP2	protein_coding	cysteine rich protein 2	1.5413	6.61415	9.2138e-05	0.0900588
ENSG00000205869	KRTAP5-1	protein_coding	keratin associated protein 5-1	1.8907	-1.67914	9.6885e-05	0.639447
ENSG00000099822	HCN2	protein_coding	hyperpolarization activated cyclic nucleotide	1.24717	0.376535	0.000102783	0.230514
ENSG00000008735	MAPK8IP2	protein_coding	mitogen-activated protein kinase 8 interacting protein 2	1.49885	4.3809	0.000111196	0.0552622
ENSG00000101441	CST4	protein_coding	cystatin S	-2.65057	-0.897951	0.000111727	0.171275
ENSG00000118946	PCDH17	protein_coding	protocadherin 17	-1.91217	3.87938	0.000113975	0.0124121
ENSG00000197181	PIWIL2	protein_coding	piwi like RNA-mediated gene silencing 2	-1.20178	0.183167	0.000116186	0.0192738
ENSG00000010438	PRSS3	protein_coding	serine protease 3	2.5918	-0.699072	0.000123081	0.0111155
ENSG00000166816	LDHD	protein_coding	lactate dehydrogenase D	-1.07985	3.49244	0.000134558	0.000665953
ENSG00000131080	EDA2R	protein_coding	ectodysplasin A2 receptor	-1.21057	2.13161	0.000139423	0.000598288
ENSG00000124657	OR2B6	protein_coding	olfactory receptor family 2 subfamily B member 6	2.09223	-1.79773	0.000148362	0.522251
ENSG00000137975	CLCA2	protein_coding	chloride channel accessory 2	-2.54238	1.01405	0.000149795	0.0503015
ENSG00000134595	SOX3	protein_coding	SRY-box 3	-5.7078	-2.63603	0.00015387	0.260004
ENSG00000149260	CAPN5	protein_coding	calpain 5	1.18617	6.80716	0.000156756	0.0521805
ENSG00000224958	PGM5-AS1	antisense	PGM5 antisense RNA 1	-1.90216	2.21424	0.000163784	0.00525184
ENSG00000275793	RIMBP3	protein_coding	RIMS binding protein 3	-1.11636	-1.24128	0.000170065	0.0359976
ENSG00000197191	CYSRT1	protein_coding	cysteine rich tail 1	1.00889	1.2031	0.000197404	0.00571448
ENSG00000153165	RGPD3	protein_coding	RANBP2-like and GRIP domain containing 3	1.1243	-1.02773	0.00019985	0.00159136
ENSG00000089199	CHGB	protein_coding	chromogranin B	1.53359	4.09541	0.000207478	0.648548
ENSG00000184408	KCND2	protein_coding	potassium voltage-gated channel subfamily D member 2	-1.76768	-1.53884	0.000221009	0.0902485
ENSG00000064886	CHI3L2	protein_coding	chitinase 3 like 2	-2.10918	2.83093	0.000223428	0.0114779
ENSG00000149926	FAM57B	protein_coding	family with sequence similarity 57 member B	1.36535	1.05837	0.00023337	0.000392299
ENSG00000179915	NRXN1	protein_coding	neurexin 1	2.05702	2.33049	0.000235077	0.660126
ENSG00000148408	CACNA1B	protein_coding	calcium voltage-gated channel subunit alpha1 B	2.04184	2.1848	0.000239963	0.840113
ENSG00000149256	TENM4	protein_coding	teneurin transmembrane protein 4	1.04728	2.31203	0.000266843	0.0729324
ENSG00000163071	SPATA18	protein_coding	spermatogenesis associated 18	-1.09992	3.02096	0.000268087	0.00165285
ENSG00000070526	ST6GALNAC1	protein_coding	ST6 N-acetylgalactosaminide alpha-2,6-sialyltransferase 1	-1.47682	4.89089	0.000274538	0.0040883
ENSG00000173432	SAA1	protein_coding	serum amyloid A1	-2.54556	3.48248	0.000284711	0.103697
ENSG00000042832	TG	protein_coding	thyroglobulin	-2.07154	3.51179	0.000289575	0.0653936
ENSG00000163576	EFHB	protein_coding	EF-hand domain family member B	-1.49986	0.347348	0.000292287	0.00313271
ENSG00000280927	CTBP1-AS	antisense	CTBP1 antisense RNA	1.31152	2.62128	0.000297341	0.00375118
ENSG00000172955	ADH6	protein_coding	alcohol dehydrogenase 6 (class V)	-2.00337	-0.163076	0.00030257	0.179969
ENSG00000101951	PAGE4	protein_coding	PAGE family member 4	-1.54756	3.20065	0.000343898	0.00484242
ENSG00000240922	LSAMP-AS1	antisense	LSAMP antisense RNA 1	-2.69166	-2.16924	0.000347862	0.32107
ENSG00000127324	TSPAN8	protein_coding	tetraspanin 8	-1.20237	6.98031	0.000349966	0.00199753
ENSG00000169427	KCNK9	protein_coding	potassium two pore domain channel subfamily K member 9	1.568	-3.0956	0.000357958	0.0482161
ENSG00000164488	DACT2	protein_coding	dishevelled binding antagonist of beta catenin 2	1.13232	5.32541	0.000360269	0.0143525
ENSG00000280969	RPS4Y2	protein_coding	ribosomal protein S4, Y-linked 2	-1.94295	-0.205064	0.000384124	0.0313124
ENSG00000253485	PCDHGA5	protein_coding	protocadherin gamma subfamily A, 5	1.49457	2.86496	0.00038548	0.0143525
ENSG00000144278	GALNT13	protein_coding	polypeptide N-acetylgalactosaminyltransferase 13	-1.67331	0.680465	0.000386232	0.0314946
ENSG00000109193	SULT1E1	protein_coding	sulfotransferase family 1E member 1	1.8445	-1.35398	0.000386708	0.463175
ENSG00000185681	MORN5	protein_coding	MORN repeat containing 5	-1.7026	-0.513478	0.000387788	0.112121
ENSG00000175121	WFDC5	protein_coding	WAP four-disulfide core domain 5	2.16709	0.804157	0.000394795	0.0146822
ENSG00000152932	RAB3C	protein_coding	RAB3C, member RAS oncogene family	1.93961	-0.0897796	0.000407105	0.287669
ENSG00000197444	OGDHL	protein_coding	oxoglutarate dehydrogenase like	1.34523	5.161	0.000424759	0.0552622
ENSG00000076344	RGS11	protein_coding	regulator of G protein signaling 11	1.30385	4.27424	0.000425614	5.11289e-05
ENSG00000268104	SLC6A14	protein_coding	solute carrier family 6 member 14	-1.68364	3.14063	0.000432827	0.00195656
ENSG00000078549	ADCYAP1R1	protein_coding	ADCYAP receptor type I	-1.55264	0.335757	0.00043748	0.0187306
ENSG00000075073	TACR2	protein_coding	tachykinin receptor 2	-1.11247	1.36369	0.000440926	0.00613941
ENSG00000081842	PCDHA6	protein_coding	protocadherin alpha 6	-2.60758	0.243133	0.000452777	0.675784
ENSG00000165409	TSHR	protein_coding	thyroid stimulating hormone receptor	-1.46603	-1.93417	0.000459073	0.260004
ENSG00000198794	SCAMP5	protein_coding	secretory carrier membrane protein 5	1.10496	5.10087	0.000472038	0.318528
ENSG00000237517	DGCR5	pseudogene	DiGeorge syndrome critical region gene 5 (non-protein coding)	1.20299	0.641284	0.000482214	0.000350135
ENSG00000196431	CRYBA4	protein_coding	crystallin beta A4	-3.53242	-1.49803	0.000501055	0.639447
ENSG00000202538	RNU4-2	snRNA	RNA, U4 small nuclear 2	-2.47909	0.155713	0.000519818	0.276274
ENSG00000185615	PDIA2	protein_coding	protein disulfide isomerase family A member 2	2.19811	0.425906	0.000520961	0.000593052
ENSG00000239389	PCDHA13	protein_coding	protocadherin alpha 13	-2.70863	-1.56777	0.00055435	0.693938
ENSG00000175352	NRIP3	protein_coding	nuclear receptor interacting protein 3	1.7701	2.11673	0.000568111	0.199292
ENSG00000123572	NRK	protein_coding	Nik related kinase	-1.27614	1.60095	0.000574823	0.00530541
ENSG00000188488	SERPINA5	protein_coding	serpin family A member 5	-1.2242	0.881838	0.000583857	0.00568957
ENSG00000105880	DLX5	protein_coding	distal-less homeobox 5	1.12949	1.18119	0.000588243	0.204246
ENSG00000181409	AATK	protein_coding	apoptosis associated tyrosine kinase	1.38186	2.92826	0.000594859	0.167691

## Sheet: table S4 - Rus (LAPC, N0)
Gene ID	Symbol	Biotype	Name	LogFC	LogCPM	DESeq2 p-value	Mann-Wh. p-value
ENSG00000184232	OAF	protein_coding	out at first homolog	-0.958488	4.72177	0.000777528	0.00193142
ENSG00000187134	AKR1C1	protein_coding	aldo-keto reductase family 1 member C1	-1.1187	2.34161	0.00617125	0.00407114
ENSG00000113721	PDGFRB	protein_coding	platelet derived growth factor receptor beta	-1.12082	6.08805	0.00142931	0.00438189
ENSG00000129538	RNASE1	protein_coding	ribonuclease A family member 1, pancreatic	-1.15435	6.28639	0.00265907	0.00765495
ENSG00000186471	AKAP14	protein_coding	A-kinase anchoring protein 14	4.54787	-1.68536	3.69377e-05	0.00778929
ENSG00000154493	C10orf90	protein_coding	chromosome 10 open reading frame 90	3.16301	-1.64509	0.00150135	0.00778929
ENSG00000101323	HAO1	protein_coding	hydroxyacid oxidase 1	2.38184	-2.10039	0.00709715	0.00778929
ENSG00000182329	KIAA2012	protein_coding	KIAA2012	2.98093	-1.82832	0.000292818	0.00778929
ENSG00000168658	VWA3B	protein_coding	von Willebrand factor A domain containing 3B	2.64086	-1.47076	0.00201897	0.00778929
ENSG00000196139	AKR1C3	protein_coding	aldo-keto reductase family 1 member C3	-0.979882	2.2179	0.00937458	0.0121557
ENSG00000035720	STAP1	protein_coding	signal transducing adaptor family member 1	-1.92235	1.09946	0.00203182	0.0170668
ENSG00000081842	PCDHA6	protein_coding	protocadherin alpha 6	-3.20156	0.687385	0.000124251	0.0296016
ENSG00000188523	CFAP77	protein_coding	cilia and flagella associated protein 77	2.81926	-1.10494	0.000147926	0.0474138
ENSG00000137473	TTC29	protein_coding	tetratricopeptide repeat domain 29	3.13936	-1.5931	0.00030227	0.0474138
ENSG00000116745	RPE65	protein_coding	RPE65, retinoid isomerohydrolase	-1.97182	1.13169	0.00516546	0.0528743
ENSG00000140481	CCDC33	protein_coding	coiled-coil domain containing 33	2.02554	-0.966194	0.0010967	0.0541432
ENSG00000105695	MAG	protein_coding	myelin associated glycoprotein	-3.63271	-0.851035	0.00136422	0.0556375
ENSG00000153789	FAM92B	protein_coding	family with sequence similarity 92 member B	2.35775	-0.885801	3.69019e-05	0.0584287
ENSG00000110148	CCKBR	protein_coding	cholecystokinin B receptor	2.20726	0.526302	0.00111032	0.068779
ENSG00000109511	ANXA10	protein_coding	annexin A10	2.85445	-2.28399	0.00330298	0.0696424
ENSG00000163263	C1orf189	protein_coding	chromosome 1 open reading frame 189	2.17774	-2.33646	0.0022682	0.0696424
ENSG00000224712	NPIPA3	protein_coding	nuclear pore complex interacting protein family member A3	-3.3687	-3.12788	0.0031116	0.0696424
ENSG00000260220	CCDC187	protein_coding	coiled-coil domain containing 187	2.32217	-0.447493	0.00925007	0.0714904
ENSG00000237541	HLA-DQA2	protein_coding	major histocompatibility complex, class II, DQ alpha 2	-2.6395	3.41585	0.000301131	0.0790129
ENSG00000164326	CARTPT	protein_coding	CART prepropeptide	2.20778	2.04615	0.00210306	0.0862732
ENSG00000179902	C1orf194	protein_coding	chromosome 1 open reading frame 194	2.3434	0.255607	3.12055e-05	0.0953923
ENSG00000112539	C6orf118	protein_coding	chromosome 6 open reading frame 118	2.46766	-1.23337	0.00200891	0.121933
ENSG00000165164	CFAP47	protein_coding	cilia and flagella associated protein 47	2.63253	-0.982825	0.000280667	0.13169
ENSG00000164107	HAND2	protein_coding	heart and neural crest derivatives expressed 2	-2.08876	-0.0317346	0.00359064	0.141937
ENSG00000126733	DACH2	protein_coding	dachshund family transcription factor 2	-2.53266	0.785167	0.00109258	0.156741
ENSG00000151023	ENKUR	protein_coding	enkurin, TRPC channel interacting protein	2.17241	-0.681959	0.000367865	0.158328
ENSG00000171772	SYCE1	protein_coding	synaptonemal complex central element protein 1	-2.3434	-1.358	0.00590064	0.169974
ENSG00000135100	HNF1A	protein_coding	HNF1 homeobox A	2.0373	-1.05133	0.000190656	0.220112
ENSG00000100665	SERPINA4	protein_coding	serpin family A member 4	3.32927	-0.970334	0.00329697	0.220112
ENSG00000132855	ANGPTL3	protein_coding	angiopoietin like 3	3.32211	0.106359	1.89873e-05	0.220218
ENSG00000136918	WDR38	protein_coding	WD repeat domain 38	2.78821	-0.982825	0.00770024	0.220218
ENSG00000175267	VWA3A	protein_coding	von Willebrand factor A domain containing 3A	2.26609	1.08457	5.06695e-05	0.233225
ENSG00000158486	DNAH3	protein_coding	dynein axonemal heavy chain 3	2.17617	-0.302142	0.00113642	0.238634
ENSG00000124237	C20orf85	protein_coding	chromosome 20 open reading frame 85	3.33619	-0.618862	0.00551476	0.248568
ENSG00000153347	FAM81B	protein_coding	family with sequence similarity 81 member B	2.39699	-0.909452	0.000908015	0.248568
ENSG00000119125	GDA	protein_coding	guanine deaminase	2.34732	-0.4855	0.00185438	0.248568
ENSG00000173702	MUC13	protein_coding	mucin 13, cell surface associated	2.12383	1.99558	0.00103693	0.282916
ENSG00000168830	HTR1E	protein_coding	5-hydroxytryptamine receptor 1E	-4.43626	-1.85104	0.00863936	0.28426
ENSG00000181541	MAB21L2	protein_coding	mab-21 like 2	-1.92839	-1.67857	0.00919321	0.28426
ENSG00000180638	SLC47A2	protein_coding	solute carrier family 47 member 2	2.20498	-0.336462	0.000171889	0.314149
ENSG00000146039	SLC17A4	protein_coding	solute carrier family 17 member 4	4.15709	-1.5553	2.39056e-05	0.328304
ENSG00000250120	PCDHA10	protein_coding	protocadherin alpha 10	-2.41638	1.64809	0.00116299	0.330965
ENSG00000156096	UGT2B4	protein_coding	UDP glucuronosyltransferase family 2 member B4	2.35668	1.67816	0.000708379	0.353127
ENSG00000104921	FCER2	protein_coding	Fc fragment of IgE receptor II	-2.28114	-0.146491	0.00981631	0.357713
ENSG00000169064	ZBBX	protein_coding	zinc finger B-box domain containing	2.63883	-0.905483	0.00624229	0.366248
ENSG00000187492	CDHR4	protein_coding	cadherin related family member 4	3.05375	0.664873	1.97823e-06	0.413042
ENSG00000145491	ROPN1L	protein_coding	rhophilin associated tail protein 1 like	2.3241	-0.539833	0.00266103	0.449616
ENSG00000167858	TEKT1	protein_coding	tektin 1	3.06803	-0.755066	0.00396232	0.449616
ENSG00000164047	CAMP	protein_coding	cathelicidin antimicrobial peptide	-2.35531	-1.82832	0.00547511	0.480189
ENSG00000188886	ASTL	protein_coding	astacin like metalloendopeptidase	2.22185	-0.424593	0.00973345	0.488201
ENSG00000184956	MUC6	protein_coding	mucin 6, oligomeric mucus/gel-forming	-2.25929	2.65584	0.00344648	0.489105
ENSG00000092054	MYH7	protein_coding	myosin heavy chain 7	-3.38728	5.03916	0.00267038	0.548937
ENSG00000105048	TNNT1	protein_coding	troponin T1, slow skeletal type	-3.94305	3.93476	0.00521063	0.614235
ENSG00000139155	SLCO1C1	protein_coding	solute carrier organic anion transporter family member 1C1	-2.6349	-1.61238	0.000752893	0.650147
ENSG00000160472	TMEM190	protein_coding	transmembrane protein 190	2.0509	-2.42459	0.00683639	0.650147
ENSG00000113763	UNC5A	protein_coding	unc-5 netrin receptor A	-2.63301	3.81599	0.00344822	0.749169
ENSG00000168530	MYL1	protein_coding	myosin light chain 1	-5.41432	3.07481	0.00398865	0.885319
ENSG00000165621	OXGR1	protein_coding	oxoglutarate receptor 1	2.10173	0.739007	0.00271237	0.941716

## Sheet: table S5 TCGA (LAPC, N0) 
KEGG id	Pathway Name	Enrichment FDR	Genes
hsa04721	Synaptic vesicle cycle	1.50704e-05	SNAP25, STX1A, CPLX2, UNC13A
hsa04110	Cell cycle	8.13891e-05	CCNE1, CDC25B, CDC25C, CHEK1, E2F1, MCM7, ORC1, TTK, CDC45, PKMYT1, PTTG1
hsa04911	Insulin secretion	0.00064372	ATP1A3, SNAP25, STX1A
hsa04141	Protein processing in endoplasmic reticulum	0.000704293	CANX, DNAJC3, SSR1, SSR3
hsa05215	Prostate cancer	0.000801488	EGF, EGFR, FGFR2, FOXO1, HSP90AA1, IGF1, PIK3R1, PLAT, RB1, SRD5A2
hsa04659	Th17 cell differentiation	0.00089997	HIF1A, HSP90AA1, IL1B, IL2RB, IL6ST, NFATC3, STAT3
hsa04142	Lysosome	0.00202684	AP1G1, TPP1, CTSE, GALC, LAMP2, M6PR, MANBA
hsa00520	Amino sugar and nucleotide sugar metabolism	0.00209134	GFPT1, GNE, GNPNAT1
hsa04931	Insulin resistance	0.00254872	GFPT1, PYGM, STAT3, PPP1R3B
hsa04066	HIF-1 signaling pathway	0.00371989	ANGPT1, CYBB, EGF, EGFR, HIF1A, IGF1, PIK3R1, PRKCB, STAT3
hsa04360	Axon guidance	0.00523579	CDK5, EFNA3, EPHB2, RAC3, SRGAP2, PARD6A, PLXNA3, CHAT
hsa04550	Signaling pathways regulating pluripotency of stem cells	0.00570765	MAPK11, LEFTY2, WNT7B, WNT11, FZD9, PCGF1
hsa00330	Arginine and proline metabolism	0.00583775	ALDH3A2, CKM, CKMT2, MAOB
hsa01040	Biosynthesis of unsaturated fatty acids	0.00679269	ACOX1, SCP2, ELOVL5
hsa05031	Amphetamine addiction	0.00822427	CALML3, STX1A
hsa05214	Glioma	0.0083362	CALM1, EGF, EGFR, IGF1, PIK3R1, PRKCB, RB1
hsa04024	cAMP signaling pathway	0.00841517	ATP1A3, CALML3, CGA, PTK6
hsa04390	Hippo signaling pathway	0.00928178	CTNNA2, WNT7B, WNT11, FZD9, PARD6A, NKD1
hsa04918	Thyroid hormone synthesis	0.00968223	ATP1A3, CGA
hsa04971	Gastric acid secretion	0.0099357	ATP1A3, CALML3
hsa04015	Rap1 signaling pathway	0.0103845	CALML3, EFNA3, MAPK11, RAC3, RALGDS, TIAM1, PARD6A
hsa04310	Wnt signaling pathway	0.0104575	RAC3, WNT7B, WNT11, FZD9, NKD1, NOTUM
hsa05410	Hypertrophic cardiomyopathy (HCM)	0.0107053	CACNB3, MYH7, MYL2, TNNC1, TTN, ITGA11
hsa04670	Leukocyte transendothelial migration	0.0113962	CTNNA2, MYL2, MYL5, MAPK11, MAPK12, VAV2, RAPGEF3
hsa00514	Other types of O-glycan biosynthesis	0.0117601	LFNG, OGT, ST6GAL2, B4GALNT4
hsa02010	ABC transporters	0.0118537	ABCA2, ABCC5
hsa04213	Longevity regulating pathway - multiple species	0.0123833	CAT, CRYAB, FOXO1, SOD2
hsa04970	Salivary secretion	0.0140868	ATP1A3, CALML3
hsa04912	GnRH signaling pathway	0.0149936	CALML3, CGA
hsa00500	Starch and sucrose metabolism	0.0157309	AGL, PYGM
hsa04664	Fc epsilon RI signaling pathway	0.0164356	HRAS, MAPK11, RAC3, MAPK12, VAV2
hsa00910	Nitrogen metabolism	0.0165211	CA3, CPS1
hsa04925	Aldosterone synthesis and secretion	0.0165599	ATP1A3, CALML3
hsa05167	Kaposi sarcoma-associated herpesvirus infection	0.0184846	CALM1, HIF1A, IL6ST, NFATC3, PIK3CG, STAT3, GNG12
hsa04146	Peroxisome	0.0185945	ACOX1, CAT
hsa00380	Tryptophan metabolism	0.0210691	CAT, CYP1B1
hsa04144	Endocytosis	0.0241754	DNM1, KIF5A, PSD, EHD3, PARD6A, ACAP3, AGAP3
hsa04728	Dopaminergic synapse	0.0285306	CALML3, KIF5A
hsa04520	Adherens junction	0.0287821	CTNNA2, RAC3
hsa04068	FoxO signaling pathway	0.0332374	CAT, EGF, STAT3
hsa04261	Adrenergic signaling in cardiomyocytes	0.0344065	ATP1A3, CALML3
hsa00604	Glycosphingolipid biosynthesis - ganglio series	0.0376225	SLC33A1
hsa03030	DNA replication	0.0436645	MCM7, POLD1, RFC4
hsa04022	cGMP-PKG signaling pathway	0.0440286	ATP1A3, CALML3
hsa05223	Non-small cell lung cancer	0.0484369	EGF, STAT3
hsa00670	One carbon pool by folate	0.0498617	DHFR2

## Sheet: table S6 TCGA (LAPC, N0, T-E) 
KEGG id	Pathway Name	Enrichment FDR	Genes
hsa05218	Melanoma	5.4633e-05	CDK6, DDB2, IGF1, MDM2, PIK3R1, MAPK1, PDGFC
hsa05214	Glioma	7.11609e-05	CALM1, CDK6, DDB2, IGF1, MDM2, PIK3R1, MAPK1
hsa04721	Synaptic vesicle cycle	7.62332e-05	SNAP25, CPLX2, UNC13A
hsa03030	DNA replication	0.00117691	FEN1, LIG1, MCM2, MCM7, POLD1, RFC4, POLA2
hsa04550	Signaling pathways regulating pluripotency of stem cells	0.00126053	DLX5, DVL1, MAPK11, MAPK12, WNT7B, WNT11, ZIC3
hsa04015	Rap1 signaling pathway	0.00131792	ADCY6, EFNA3, HRAS, PLCB3, MAPK11, RAC3, RALGDS, MAPK12, TIAM1, VAV2, VEGFA, PARD6A, ARAP3
hsa05031	Amphetamine addiction	0.00175066	DDC, SLC18A1, STX1A
hsa03460	Fanconi anemia pathway	0.00330414	FANCC, FANCD2, TELO2, UBE2T, MUS81, EME1, EME2, POLN
hsa05220	Chronic myeloid leukemia	0.00384548	CDK6, DDB2, MDM2, PIK3R1, MAPK1
hsa04014	Ras signaling pathway	0.004582	CALM1, IGF1, KITLG, PIK3R1, PLA2G5, MAPK1, GNG2, GNG12, PDGFC, RGS11
hsa05231	Choline metabolism in cancer	0.0050889	RAC3, RALGDS, PIP5K1A
hsa04115	p53 signaling pathway	0.0051725	CCNG1, CDK6
hsa04146	Peroxisome	0.00560265	ACOX1, CAT, ACOX2, MLYCD, NUDT7
hsa05217	Basal cell carcinoma	0.00648252	DVL1, WNT7B, WNT11, KIF7, ASRGL1
hsa00910	Nitrogen metabolism	0.00720159	CA2, CA4, CA12
hsa04144	Endocytosis	0.00819397	KIF5A, PSD, PIP5K1A, CYTH2, RAB11FIP3, ACAP3, AGAP3, VPS37D
hsa00512	Mucin type O-glycan biosynthesis	0.00863447	ST6GALNAC1, GALNT12, GALNT13, B4GALNT4
hsa04917	Prolactin signaling pathway	0.00937218	CCND2, CGA, MAPK11, MAPK12
hsa05215	Prostate cancer	0.010693	IGF1, MDM2, PIK3R1, MAPK1, PDGFC
hsa04310	Wnt signaling pathway	0.0109976	CCND2, CSNK1E, DVL1, RAC3, WNT7B, WNT11
hsa04728	Dopaminergic synapse	0.0110091	DDC, KIF5A, SLC18A1
hsa02010	ABC transporters	0.0110764	ABCA2, ABCC5
hsa04360	Axon guidance	0.0116056	CAMK2B, EFNA3, HRAS, PLXNB3, RAC3, RGS3, SEMA6C, PARD6A, PLXNA3, ABLIM2
hsa04726	Serotonergic synapse	0.0116218	CACNA1B, DDC, GNG10, SLC6A4, SLC18A1
hsa05213	Endometrial cancer	0.0123336	CTNNA2, ELK1, HRAS, AXIN1, GADD45G
hsa00520	Amino sugar and nucleotide sugar metabolism	0.0125375	GNE, GNPNAT1
hsa05030	Cocaine addiction	0.0130423	DDC, SLC18A1
hsa04142	Lysosome	0.0145395	TPP1, GALC
hsa05224	Breast cancer	0.0157046	CDK6, DDB2, IGF1, PIK3R1, MAPK1, AXIN2, MYBPC1
hsa04923	Regulation of lipolysis in adipocytes	0.0162539	CGA, IRS2
hsa04390	Hippo signaling pathway	0.0169943	CSNK1E, CTNNA2, DLG3
hsa04340	Hedgehog signaling pathway	0.0179855	CCND2, CSNK1E, KIF7
hsa04024	cAMP signaling pathway	0.0231162	CGA, RAC3
hsa01521	EGFR tyrosine kinase inhibitor resistance	0.0232442	IGF1, PIK3R1, MAPK1, PDGFC
hsa04912	GnRH signaling pathway	0.0243163	CGA, ELK1, MAPK11, MAPK12
hsa00511	Other glycan degradation	0.0249166	AGA, MANBA
hsa04141	Protein processing in endoplasmic reticulum	0.0253002	SSR1, RNF185
hsa04520	Adherens junction	0.0269548	CTNNA2, RAC3
hsa05165	Human papillomavirus infection	0.0270634	CCND2, COL9A2, DLG3, DVL1, E2F1, HRAS, PPP2R5B, THBS3, VEGFA, WNT7B, WNT11, AXIN1, ISG15, PARD6A
hsa05212	Pancreatic cancer	0.0290732	RAC3, RALGDS, RGS11
hsa04110	Cell cycle	0.0292595	CCND2, E2F1, MCM7, CDC45, PKMYT1, GADD45G, ORC6
hsa00670	One carbon pool by folate	0.0302073	DHFR2
hsa04610	Complement and coagulation cascades	0.0319985	C2, CD59
hsa04934	Cushing syndrome	0.0366804	DVL1, E2F1, WNT7B, WNT11, WDR5
hsa00790	Folate biosynthesis	0.039105	DHFR2
hsa04010	MAPK signaling pathway	0.0426483	RAC3, MAPK8IP1
hsa04725	Cholinergic synapse	0.0437307	CACNA1B, GNG10, KCNQ2, SLC18A3
hsa05163	Human cytomegalovirus infection	0.0439491	ADCY6, E2F1, ELK1, GNG10, HRAS, PLCB3, MAPK11, RAC3, MAPK12, VEGFA
hsa04392	Hippo signaling pathway - multiple species	0.0440225	YAP1, DCHS2, FRMD6
hsa01523	Antifolate resistance	0.0464625	DHFR2
hsa04514	Cell adhesion molecules (CAMs)	0.0483065	GLG1, CLDN11, VCAM1, CNTNAP2, JAM3
hsa03410	Base excision repair	0.049391	NEIL2

## Sheet: table S7 - Rus (LAPC, N0)
KEGG id	Pathway Name	Enrichment FDR	Genes
hsa05330	Allograft rejection	5.44395e-05	CD28, HLA-A, HLA-DOA, HLA-DPA1, HLA-DQA1, HLA-DRA, HLA-DRB5
hsa05150	Staphylococcus aureus infection	7.2633e-05	C1S, C3AR1, CFD, HLA-DOA, HLA-DPA1, HLA-DQA1, HLA-DRA, HLA-DRB5, SELP
hsa05332	Graft-versus-host disease	9.06154e-05	CD28, HLA-A, HLA-DOA, HLA-DPA1, HLA-DQA1, HLA-DRA, HLA-DRB5
hsa04940	Type I diabetes mellitus	0.00012414	CD28, HLA-A, HLA-DOA, HLA-DPA1, HLA-DQA1, HLA-DRA, HLA-DRB5
hsa05310	Asthma	0.00014172	MS4A2, HLA-DOA, HLA-DPA1, HLA-DQA1, HLA-DRA, HLA-DRB5
hsa04072	Phospholipase D signaling pathway	0.000165407	AVPR1A, LPAR1, PDGFRB, AGPAT4
hsa00983	Drug metabolism - other enzymes	0.000228611	CYP2E1, TK2, UGT2B4
hsa00600	Sphingolipid metabolism	0.000276454	PLPP1, NEU3, ACER3, SMPD3, SGPP1
hsa05320	Autoimmune thyroid disease	0.000473875	CD28, HLA-A, HLA-DOA, HLA-DPA1, HLA-DQA1, HLA-DRA, HLA-DRB5
hsa04912	GnRH signaling pathway	0.00102793	CACNA1D, CAMK2B, HRAS, ITPR3, PRKCD, CALML4
hsa00240	Pyrimidine metabolism	0.00105829	ENPP3, TK2, TYMS
hsa04750	Inflammatory mediator regulation of TRP channels	0.00149919	CAMK2B, F2RL1, ITPR3, PRKCD, ASIC3, CALML4
hsa04514	Cell adhesion molecules (CAMs)	0.00161006	CD28, CD34, CDH5, HLA-DQA1, SELP, NRXN2, CD274
hsa00140	Steroid hormone biosynthesis	0.00391679	CYP2E1, UGT2B4
hsa05323	Rheumatoid arthritis	0.00453049	CD28, CTSK, HLA-DQA1, CXCL12, TLR4
hsa00982	Drug metabolism - cytochrome P450	0.00559633	CYP2E1, UGT2B4
hsa00980	Metabolism of xenobiotics by cytochrome P450	0.00621798	CYP2E1, UGT2B4
hsa05204	Chemical carcinogenesis	0.0072072	CYP2E1, UGT2B4
hsa04145	Phagosome	0.00736605	HLA-A, HLA-DOA, HLA-DPA1, HLA-DQA1, HLA-DRA, HLA-DRB5, THBS1, TLR4, TUBA1A, TUBB6
hsa05231	Choline metabolism in cancer	0.00775362	CHKA, HRAS, RAC3, PIP5K1A, PLPP1
hsa04810	Regulation of actin cytoskeleton	0.00800461	LPAR1, GSN, PDGFRB
hsa04720	Long-term potentiation	0.00959522	CAMK2B, HRAS, ITPR3, CALML4
hsa04540	Gap junction	0.0128511	LPAR1, PDGFRB
hsa00360	Phenylalanine metabolism	0.0185734	AOC2, HPD
hsa04672	Intestinal immune network for IgA production	0.0204932	CD28, HLA-DQA1, CXCL12
hsa05144	Malaria	0.0204932	GYPC, SELP, TLR4
hsa00061	Fatty acid biosynthesis	0.0205418	FASN
hsa00590	Arachidonic acid metabolism	0.0211508	CYP2E1, PLA2G2A, AKR1C1, AKR1C3
hsa04728	Dopaminergic synapse	0.0236717	CACNA1D, CAMK2B, DRD4, ITPR3, CALML4
hsa04270	Vascular smooth muscle contraction	0.0243678	CACNA1D, ITPR3, PLA2G2A, PRKCD, CALML4
hsa00533	Glycosaminoglycan biosynthesis - keratan sulfate	0.0275609	FUT8
hsa04614	Renin-angiotensin system	0.0303893	CMA1, CTSG
hsa04151	PI3K-Akt signaling pathway	0.0307862	LPAR1, PDGFRB, TLR4
hsa04713	Circadian entrainment	0.0327505	CACNA1D, CAMK2B, ITPR3, CALML4
hsa05416	Viral myocarditis	0.0332192	CD28, HLA-DQA1, SGCG
hsa05133	Pertussis	0.034255	TLR4, NLRP3
hsa00130	Ubiquinone and other terpenoid-quinone biosynthesis	0.0387781	HPD
hsa04512	ECM-receptor interaction	0.0393558	TNC, LAMA4
hsa04510	Focal adhesion	0.040152	TNC, LAMA4, PDGFRB
hsa00053	Ascorbate and aldarate metabolism	0.0422306	UGT2B4
hsa00650	Butanoate metabolism	0.0437629	ACSM3
hsa00591	Linoleic acid metabolism	0.0452928	CYP2E1
hsa00020	Citrate cycle (TCA cycle)	0.0468206	OGDHL
